# Supplementary material for: Effects of Florfenicol on Intestinal Histology, Apoptosis and Gut Microbiota of Chinese Mitten Crab (Eriocheir sinensis)
Source: Int J Mol Sci. 2023 Feb 23;24(5):4412. doi: 10.3390/ijms24054412 (PMC10002397; doi:10.3390/ijms24054412)
Supplement: Supplementary file 1 [file ijms-24-04412-s001.zip]

Archive with 1 entries (1 files):
- ijms-2124434-supplementary.xlsx
