# Supplementary material for: Effects of Florfenicol on Intestinal Histology, Apoptosis and Gut Microbiota of Chinese Mitten Crab (Eriocheir sinensis)
Source: Int J Mol Sci. 2023 Feb 23;24(5):4412. doi: 10.3390/ijms24054412 (PMC10002397; doi:10.3390/ijms24054412)
Supplement: Supplementary file 1 [file ijms-24-04412-s001.zip › ijms-2124434-supplementary.xlsx]

## Sheet: transcriptional and biochemical
Transcriptional analysis																Biochemical analysis
Caspase 3	Source	Sum of Squares	df	Mean Squares	F	Sig.		Caspase 3	Source	Sum of Squares	df	Mean Squares	F	Sig.		CAT	Source	Sum of Squares	df	Mean Squares	F	Sig.		CAT	Source	Sum of Squares	df	Mean Squares	F	Sig.
7-day	Between groups	7.535	3	2.512	39.746	＜0.001		14-day	Between groups	1.604	3	0.535	76.942	＜0.001		7-day	Between groups	0.893	3	0.298	9.824	0.001		14-day	Between groups	0.737	3	0.246	143.471	＜0.001
	Within groups	0.506	8	0.063					Within groups	0.056	8	0.007					Within groups	0.454	15	0.03					Within groups	0.027	16	0.002
	Total	8.04	11						Total	1.659	11						Total	1.347	18						Total	0.764	19
Caspase 8	Source	Sum of Squares	df	Mean Squares	F	Sig.		Caspase 8	Source	Sum of Squares	df	Mean Squares	F	Sig.		SOD	Source	Sum of Squares	df	Mean Squares	F	Sig.		SOD	Source	Sum of Squares	df	Mean Squares	F	Sig.
7-day	Between groups	3.551	3	1.184	11.53	0.003		14-day	Between groups	6.064	3	2.021	13.187	0.002		7-day	Between groups	39.962	3	13.321	108.51	＜0.001		14-day	Between groups	28.891	3	9.63	613.564	＜0.001
	Within groups	0.821	8	0.103					Within groups	1.226	8	0.153					Within groups	0.982	8	0.123					Within groups	0.126	8	0.016
	Total	4.372	11						Total	7.29	11						Total	40.944	11						Total	29.016	11
p53	Source	Sum of Squares	df	Mean Squares	F	Sig.		p53	Source	Sum of Squares	df	Mean Squares	F	Sig.
7-day	Between groups	0.597	3	0.199	3.708	0.061		14-day	Between groups	0.855	3	0.285	15.645	0.001
	Within groups	0.43	8	0.054					Within groups	0.146	8	0.018
	Total	1.027	11						Total	1.001	11
Bax	Source	Sum of Squares	df	Mean Squares	F	Sig.		Bax	Source	Sum of Squares	df	Mean Squares	F	Sig.
7-day	Between groups	2.426	3	0.809	7.188	0.012		14-day	Between groups	1.707	3	0.569	430.219	＜0.001
	Within groups	0.9	8	0.113					Within groups	0.011	8	0.001
	Total	3.326	11						Total	1.718	11
Bcl-2	Source	Sum of Squares	df	Mean Squares	F	Sig.		Bcl-2	Source	Sum of Squares	df	Mean Squares	F	Sig.
7-day	Between groups	0.25	3	0.083	17.427	0.001		14-day	Between groups	0.523	3	0.174	18.625	0.001
	Within groups	0.038	8	0.005					Within groups	0.075	8	0.009
	Total	0.288	11						Total	0.598	11
Bax/Bcl-2	Source	Sum of Squares	df	Mean Squares	F	Sig.		Bax/Bcl-2	Source	Sum of Squares	df	Mean Squares	F	Sig.
7-day	Between groups	8.824	3	2.941	9.681	0.005		14-day	Between groups	1.736	3	0.579	157.089	＜0.001
	Within groups	2.431	8	0.304					Within groups	0.029	8	0.004
	Total	11.255	11						Total	1.766	11
Myd88	Source	Sum of Squares	df	Mean Squares	F	Sig.		Myd88	Source	Sum of Squares	df	Mean Squares	F	Sig.
7-day	Between groups	10.124	3	3.375	57.25	＜0.001		14-day	Between groups	519.629	3	173.21	102.08	＜0.001
	Within groups	0.472	8	0.059					Within groups	13.574	8	1.697
	Total	10.595	11						Total	533.204	11
ALF1	Source	Sum of Squares	df	Mean Squares	F	Sig.		ALF1	Source	Sum of Squares	df	Mean Squares	F	Sig.
7-day	Between groups	2.469	3	0.823	17.58	0.001		14-day	Between groups	1.707	3	0.569	430.219	＜0.001
	Within groups	0.375	8	0.047					Within groups	0.011	8	0.001
	Total	2.843	11						Total	1.718	11
Relish	Source	Sum of Squares	df	Mean Squares	F	Sig.		Relish	Source	Sum of Squares	df	Mean Squares	F	Sig.
7-day	Between groups	0.035	3	0.012	0.46	0.718		14-day	Between groups	0.956	3	0.319	42.123	＜0.001
	Within groups	0.202	8	0.025					Within groups	0.061	8	0.008
	Total	0.236	11						Total	1.016	11
Dorsal	Source	Sum of Squares	df	Mean Squares	F	Sig.		Dorsal	Source	Sum of Squares	df	Mean Squares	F	Sig.
7-day	Between groups	4.015	3	1.338	65.508	＜0.001		14-day	Between groups	1.268	3	0.423	176.9	＜0.001
	Within groups	0.163	8	0.02					Within groups	0.019	8	0.002
	Total	4.179	11						Total	1.287	11
ZO-1	Source	Sum of Squares	df	Mean Squares	F	Sig.		ZO-1	Source	Sum of Squares	df	Mean Squares	F	Sig.
7-day	Between groups	3.579	3	1.193	14.79	0.001		14-day	Between groups	0.682	3	0.227	10.289	0.004
	Within groups	0.645	8	0.081					Within groups	0.177	8	0.022
	Total	4.225	11						Total	0.858	11

## Sheet: microbiota analysis
Alpha diversity （14-day）
Shannon	Source	Sum of Squares	df	Mean Squares	F	Sig.
	Between groups	0.724	3	0.241	2.813	0.108
	Within groups	0.686	8	0.086
	Total	1.41	11
Chao1	Source	Sum of Squares	df	Mean Squares	F	Sig.
	Between groups	218.074	3	72.691	0.548	0.663
	Within groups	1061.67	8	132.709
	Total	1279.75	11
Simpson	Source	Sum of Squares	df	Mean Squares	F	Sig.
	Between groups	0.02	3	0.007	4.227	0.046
	Within groups	0.013	8	0.002
	Total	0.033	11
ACE	Source	Sum of Squares	df	Mean Squares	F	Sig.
	Between groups	323.923	3	107.974	1.304	0.338
	Within groups	662.597	8	82.825
	Total	986.52	11
Alpha diversity （7-day）
Shannon	Source	Sum of Squares	df	Mean Squares	F	Sig.
	Between groups	0.008	1	0.008	0.072	0.802
	Within groups	0.457	4	0.114
	Total	0.465	5
Chao1	Source	Sum of Squares	df	Mean Squares	F	Sig.
	Between groups	3857.43	1	3857.43	2.646	0.179
	Within groups	5830.49	4	1457.62
	Total	9687.92	5
Simpson	Source	Sum of Squares	df	Mean Squares	F	Sig.
	Between groups	0.001	1	0.001	0.225	0.66
	Within groups	0.009	4	0.002
	Total	0.01	5
ACE	Source	Sum of Squares	df	Mean Squares	F	Sig.
	Between groups	579.418	1	579.418	21.434	0.01
	Within groups	108.128	4	27.032
	Total	687.546	5

## Sheet: correlation analysis
Pearson correlation
	CAT	SOD	Caspase3	Caspase8	p53	Bax	Bcl-2	Bax/Bcl-2	MyD88	ALF1	Relish	Dorsal	ZO1
Parabacteroides	0.697651	-0.117686	-0.879981	-0.128591	-0.847426	-0.877326	0.617289	-0.877326	0.577182	-0.860239	-0.827686	-0.863276	-0.843307
Pseudomonas	-0.48594	0.608361	0.119773	-0.142061	-0.0181845	-0.105559	-0.0471169	-0.105559	-0.283104	0.137006	0.181034	0.0128903	-0.0144829
Chryseobacterium	-0.380388	0.400428	0.242503	-0.351676	0.0348203	0.0216352	0.0960392	0.0216352	-0.160677	0.202769	0.227659	0.126746	0.151085
Lactovum	-0.203573	-0.580051	0.598125	0.34788	0.4327	0.750729	-0.536936	0.750729	-0.0438968	0.578766	0.264359	0.65202	0.694878
Vibrio	-0.366982	-0.406028	0.687023	0.352141	0.573695	0.760294	-0.599566	0.760294	-0.152265	0.620933	0.376159	0.726638	0.648298
Roseimarinus	-0.401762	-0.215976	0.70917	-0.00924362	0.707176	0.683593	-0.373396	0.683593	-0.117429	0.607086	0.579741	0.76644	0.597296
Flavobacterium	-0.526917	0.633381	0.185493	-0.276434	0.104364	-0.0542137	-0.0259982	-0.0542137	-0.277461	0.210624	0.25526	0.0843796	0.0157134
Vagococcus	0.617461	-0.45882	-0.368789	-0.356262	-0.456096	-0.334614	0.547998	-0.334614	0.608847	-0.430249	-0.512257	-0.340319	-0.265814
Shewanella	-0.467361	0.571169	0.195184	-0.195054	0.45218	0.0801476	-0.15181	0.0801476	-0.2695	0.308238	0.477832	0.239603	0.027811
uncultured_bacterium_o_Clostridiales	-0.0781931	0.30521	-0.375882	0.622235	-0.392788	-0.382411	-0.287419	-0.382411	-0.207415	-0.348572	-0.319425	-0.395241	-0.416216
Candidatus_Bacilloplasma	-0.254628	-0.171349	0.45404	0.20931	0.409508	0.637417	-0.383949	0.637417	-0.335133	0.6475	0.365042	0.450291	0.696352
